# Supplementary material for: Lobular Carcinoma of the Breast: A Comprehensive Review with Translational Insights
Source: Cancers (Basel). 2023 Nov 20;15(22):5491. doi: 10.3390/cancers15225491 (PMC10670219; doi:10.3390/cancers15225491)
Supplement: Supplementary file 1 [file cancers-15-05491-s001.zip]

Archive with 1 entries (1 files):
- cancers-2662169-supplementary.pdf
